# Supplementary material for: In Silico Guided Design of Metal/Semiconductor Photocatalysts: A Case of Cu-Modified TiO2 for Ciprofloxacin Degradation
Source: Materials (Basel). 2023 Aug 21;16(16):5708. doi: 10.3390/ma16165708 (PMC10456727; doi:10.3390/ma16165708)
Supplement: Supplementary file 1 [file materials-16-05708-s001.zip]

Archive with 1 entries (1 files):
- materials-2538708-supplementary.pdf
